# Supplementary material for: Consumption of a High Quantity and a Wide Variety of Vegetables Are Predicted by Different Food Choice Motives in Older Adults from France, Italy and the UK
Source: Nutrients. 2017 Aug 23;9(9):923. doi: 10.3390/nu9090923 (PMC5622683; doi:10.3390/nu9090923)
Supplement: Supplementary file 1 [file nutrients-09-00923-s001.zip]

Archive with 3 entries (2 files):
- nutrients-209349-supplementary-final check/nutrients-209349 - Supplementary Materials I.pdf
- nutrients-209349-supplementary-final check/nutrients-209349 - Supplementary Materials II.pdf
- nutrients-209349-supplementary-final check/
